# Supplementary material for: Effect of Electro-Acupuncture at ST36 and SP6 on the cAMP -CREB Pathway and mRNA Expression Profile in the Brainstem of Morphine Tolerant Mice
Source: Front Neurosci. 2021 Aug 27;15:698967. doi: 10.3389/fnins.2021.698967 (PMC8431970; doi:10.3389/fnins.2021.698967)
Supplement: Supplementary file 1 [file Data_Sheet_1.ZIP]

Archive with 18 entries (17 files):
- Supplementary materials 1/DESeq.BS-M+Sham_vs_BS-M+EA.xlsx
- Supplementary materials 1/GO_p_plot.csv
- Supplementary materials 1/KEGG_plot.csv
- Supplementary materials 1/WB/
- Supplementary materials 1/WB/creb.tif
- Supplementary materials 1/WB/creb-merge.tif
- Supplementary materials 1/WB/ERK  merge.tif
- Supplementary materials 1/WB/ERK.tif
- Supplementary materials 1/WB/p-CREB  merge.tif
- Supplementary materials 1/WB/p-CREB.tif
- Supplementary materials 1/WB/p-ERK merge.tif
- Supplementary materials 1/WB/p-ERK.tif
- Supplementary materials 1/WB/PKA MERGE.tif
- Supplementary materials 1/WB/PKA.tif
- Supplementary materials 1/WB/p-PKA C MERGE.tif
- Supplementary materials 1/WB/p-PKA C.tif
- Supplementary materials 1/WB/a┬-actin  merge.tif
- Supplementary materials 1/WB/a┬-actin.tif
