# Supplementary material for: Effect of Electro-Acupuncture at ST36 and SP6 on the cAMP -CREB Pathway and mRNA Expression Profile in the Brainstem of Morphine Tolerant Mice
Source: Front Neurosci. 2021 Aug 27;15:698967. doi: 10.3389/fnins.2021.698967 (PMC8431970; doi:10.3389/fnins.2021.698967)
Supplement: Supplementary file 1 [file Data_Sheet_1.ZIP › Supplementary materials 1/GO_p_plot.csv]

ID	Description	pvalue	p.adjust	qvalue	b11	b111s
GO:0046683	response to organophosphorus	0.000348442162031827	0.170108420684043	0.139017247425868	BP	30
GO:0014074	response to purine-containing compound	0.000559977308376656	0.170108420684043	0.139017247425868	BP	29
GO:0071312	cellular response to alkaloid	0.000648443789138666	0.170108420684043	0.139017247425868	BP	28
GO:0007631	feeding behavior	0.000879979283081491	0.173135923946283	0.141491405779682	BP	27
GO:0001963	synaptic transmission, dopaminergic	0.00134763388843662	0.176169057733899	0.143970165552615	BP	26
GO:0071320	cellular response to cAMP	0.00134763388843662	0.176169057733899	0.143970165552615	BP	25
GO:0071466	cellular response to xenobiotic stimulus	0.00169544485589766	0.176169057733899	0.143970165552615	BP	24
GO:0035458	cellular response to interferon-beta	0.00219314168138028	0.176169057733899	0.143970165552615	BP	23
GO:0042755	eating behavior	0.00238569470263721	0.176169057733899	0.143970165552615	BP	22
GO:0044848	biological phase	0.00238569470263721	0.176169057733899	0.143970165552615	BP	21
GO:0005179	hormone activity	0.00127780751543484	0.0613657031179785	0.045168265848611	MF	20
GO:0005501	retinoid binding	0.00131041031248706	0.0613657031179785	0.045168265848611	MF	19
GO:0005231	excitatory extracellular ligand-gated ion channel activity	0.00165742823438043	0.0613657031179785	0.045168265848611	MF	18
GO:0019840	isoprenoid binding	0.0018455850561798	0.0613657031179785	0.045168265848611	MF	17
GO:0042165	neurotransmitter binding	0.00468938190056556	0.124737558555044	0.0918131614215994	MF	16
GO:0005230	extracellular ligand-gated ion channel activity	0.00630125737158866	0.139677871736882	0.102809988694341	MF	15
GO:0099094	ligand-gated cation channel activity	0.0119447999636452	0.164237848281533	0.120887375466423	MF	14
GO:0042562	hormone binding	0.013602861953338	0.164237848281533	0.120887375466423	MF	13
GO:0004115	3',5'-cyclic-AMP phosphodiesterase activity	0.0199028790989778	0.164237848281533	0.120887375466423	MF	12
GO:0015276	ligand-gated ion channel activity	0.0208596689200091	0.164237848281533	0.120887375466423	MF	11
GO:0000779	condensed chromosome, centromeric region	0.00310450371742666	0.137909263524999	0.106965633759002	CC	10
GO:0000793	condensed chromosome	0.00468688440397592	0.137909263524999	0.106965633759002	CC	9
GO:0005581	collagen trimer	0.00765172573006462	0.137909263524999	0.106965633759002	CC	8
GO:0098687	chromosomal region	0.0122521532459745	0.137909263524999	0.106965633759002	CC	7
GO:0005583	fibrillar collagen trimer	0.0176956561249647	0.137909263524999	0.106965633759002	CC	6
GO:0098643	banded collagen fibril	0.0176956561249647	0.137909263524999	0.106965633759002	CC	5
GO:0036128	CatSper complex	0.0192891487639083	0.137909263524999	0.106965633759002	CC	4
GO:0005767	secondary lysosome	0.0224685867797778	0.137909263524999	0.106965633759002	CC	3
GO:0042581	specific granule	0.0224685867797778	0.137909263524999	0.106965633759002	CC	2
GO:0005892	acetylcholine-gated channel complex	0.0256379875412106	0.137909263524999	0.106965633759002	CC	1
