# Supplementary material for: Effect of Electro-Acupuncture at ST36 and SP6 on the cAMP -CREB Pathway and mRNA Expression Profile in the Brainstem of Morphine Tolerant Mice
Source: Front Neurosci. 2021 Aug 27;15:698967. doi: 10.3389/fnins.2021.698967 (PMC8431970; doi:10.3389/fnins.2021.698967)
Supplement: Supplementary file 1 [file Data_Sheet_1.ZIP › Supplementary materials 1/KEGG_plot.csv]

ID	Description	GeneRatio	BgRatio	pvalue	p.adjust	qvalue	geneID	Count
mmu04080	Neuroactive ligand-receptor interaction	4月12日	358/8890	0.000989712	0.020783962	0.018752447	Chrna6/Pmch/Pyy/Trpv1	4
mmu04668	TNF signaling pathway	2月12日	113/8890	0.009726018	0.102123191	0.092141225	Cebpb/Gm5431	2
mmu00360	Phenylalanine metabolism	1月12日	23/8890	0.030626821	0.173433581	0.156481426	Lao1	1
mmu00250	Alanine, aspartate and glutamate metabolism	1月12日	39/8890	0.051422677	0.173433581	0.156481426	Lao1	1
mmu00350	Tyrosine metabolism	1月12日	40/8890	0.052708738	0.173433581	0.156481426	Lao1	1
mmu05033	Nicotine addiction	1月12日	40/8890	0.052708738	0.173433581	0.156481426	Chrna6	1
mmu00380	Tryptophan metabolism	1月12日	52/8890	0.068017305	0.173433581	0.156481426	Lao1	1
mmu00270	Cysteine and methionine metabolism	1月12日	53/8890	0.069282727	0.173433581	0.156481426	Lao1	1
mmu00280	Valine, leucine and isoleucine degradation	1月12日	57/8890	0.074328678	0.173433581	0.156481426	Lao1	1
mmu04657	IL-17 signaling pathway	1月12日	91/8890	0.116217686	0.208255736	0.187899912	Cebpb	1
mmu05032	Morphine addiction	1月12日	91/8890	0.116217686	0.208255736	0.187899912	Pde2a	1
mmu00830	Retinol metabolism	1月12日	96/8890	0.122229106	0.208255736	0.187899912	Cyp26b1	1
mmu04925	Aldosterone synthesis and secretion	1月12日	102/8890	0.129393326	0.208255736	0.187899912	Pde2a	1
mmu04725	Cholinergic synapse	1月12日	112/8890	0.14121468	0.208255736	0.187899912	Chrna6	1
mmu04114	Oocyte meiosis	1月12日	119/8890	0.149401881	0.208255736	0.187899912	Fbxo43	1
mmu04750	Inflammatory mediator regulation of TRP channels	1月12日	127/8890	0.158671037	0.208255736	0.187899912	Trpv1	1
mmu00230	Purine metabolism	1月12日	136/8890	0.168988103	0.20875001	0.188345874	Pde2a	1
mmu04022	cGMP-PKG signaling pathway	1月12日	173/8890	0.210195916	0.240701975	0.217174715	Pde2a	1
mmu05152	Tuberculosis	1月12日	180/8890	0.217777978	0.240701975	0.217174715	Cebpb	1
mmu05205	Proteoglycans in cancer	1月12日	205/8890	0.244315402	0.256531172	0.231456697	Lum	1
